# Supplementary material for: Soy Formula Is Not Estrogenic and Does Not Result in Reproductive Toxicity in Male Piglets: Results from a Controlled Feeding Study
Source: Nutrients. 2022 Mar 7;14(5):1126. doi: 10.3390/nu14051126 (PMC8912539; doi:10.3390/nu14051126)
Supplement: Supplementary file 1 [file nutrients-14-01126-s001.zip]

Archive with 4 entries (4 files):
- Supplemental table 1.pdf
- Supplemental table 2.pdf
- Supplemental table 3.pdf
- Supplemental table 4.pdf
